# Supplementary material for: Ascaroside#18 Promotes Plant Defence by Repressing Auxin Signalling
Source: Physiol Plant. 2025 Jul 11;177(4):e70386. doi: 10.1111/ppl.70386 (PMC12247022; doi:10.1111/ppl.70386)
Supplement: Supplementary file 2 — Table S2. Total readcounts and mapping statistics of the samples used for RNA‐Seq used in this study. [file PPL-177-e70386-s003.xlsx]

## Sheet: Table S2
Sample name	Biological replicate	Total Q30 reads	Mapped Q30 reads	Mapping %	RefSeq
Control	1	44461323	42811917	96.29%	Arabidopsis thaliana TAIR10
Control	2	49187723	47700136	96.98%	Arabidopsis thaliana TAIR10
Control	3	54585341	52502482	96.18%	Arabidopsis thaliana TAIR10
Control	4	48221015	46422371	96.27%	Arabidopsis thaliana TAIR10
Ascr#18	1	58318593	56458671	96.81%	Arabidopsis thaliana TAIR10
Ascr#18	2	48378921	46392881	95.89%	Arabidopsis thaliana TAIR10
Ascr#18	3	51384041	49811755	97.07%	Arabidopsis thaliana TAIR10
Ascr#18	4	49559325	47713485	96.28%	Arabidopsis thaliana TAIR10
