# Supplementary material for: Ascaroside#18 Promotes Plant Defence by Repressing Auxin Signalling
Source: Physiol Plant. 2025 Jul 11;177(4):e70386. doi: 10.1111/ppl.70386 (PMC12247022; doi:10.1111/ppl.70386)
Supplement: Supplementary file 3 — Table S3. All the DEGs obtained with ascr#18 vs. Mock, at FDR < 0.05. [file PPL-177-e70386-s002.xlsx]

## Sheet: TableS3
Gene ID	log2FC	Adj.P-value(FDR)	Gene Symbol
AT1G70830	2.5032	0.0273	MLP28
AT5G42530	1.30076	0.000223
AT1G43800	1.19969	0.005	S-ACP-DES6
AT4G27310	0.994626	0.0117
AT1G29910	0.968642	0.0449	LHCB1.1
AT1G19960	0.952724	1e-13
AT4G14690	0.87472	4.32e-07	ELIP2
AT4G33720	0.836205	0.0164
AT3G53830	0.772109	8.47e-05
AT3G56290	0.763458	0.00445
AT1G68530	0.735029	0.00961	CUT1
AT3G22840	0.730009	0.000655	ELIP1
AT3G24500	0.70807	3.48e-05	MBF1C
AT3G21720	0.684426	0.0016	ICL
AT5G51440	0.664134	2.97e-05	HSP23.5
AT2G47460	0.658944	0.0309	MYB12
AT3G05950	0.62587	0.0464
AT3G21560	0.624811	1.35e-08	UGT84A2
AT5G38140	0.623081	0.0013	NFYC10
AT2G40900	0.563592	0.0339
AT1G15125	0.558645	0.0325
AT1G05300	0.555186	0.0388	ZIP5
AT5G59320	0.54877	0.0312	LTP3
AT5G02810	0.483283	0.022	APRR7
AT4G02970	0.480805	0.00511	AT7SL-1
AT4G10310	0.48008	0.00986	HKT1
AT4G29190	0.454432	0.00986
AT1G60960	0.440029	0.0485	IRT3
AT5G64170	0.434584	0.000239	LNK1
AT4G00040	0.430717	0.0225
AT4G32590	0.427993	0.00561
AT1G60270	0.427337	0.0391	BGLU6
AT3G12580	0.420044	0.0379	MED37C
AT3G04720	0.414272	0.00033	HEL
AT2G46450	0.413283	0.0388	CNGC12
AT3G16800	0.403178	0.00573
AT1G07350	0.402558	0.00314	SR45A
AT1G74310	0.394718	0.0055	CLPB1
AT5G24670	0.388682	0.0265
AT1G22770	0.384594	0.022	GI
AT2G05510	0.380958	0.0013
AT3G20470	0.358878	0.0407	GRP5
AT5G58200	0.357845	0.0126
AT4G03205	0.353885	0.0471	hemf2
AT1G09140	0.352735	0.0464	SR30
AT3G02300	0.351685	0.0168
AT4G36980	0.341391	0.000477
AT5G48570	0.338644	0.00347	FKBP65
AT1G67030	0.338569	0.0013	ZFP6
AT4G34000	0.33431	0.0212	ABF3
AT1G53780	0.333687	0.00677
AT1G55310	0.332961	0.0287	SR33
AT3G59320	0.331426	0.0464
AT1G48430	0.329746	0.000204
AT5G58980	0.328544	0.00894	NCER3
AT1G70620	0.321462	0.0115
AT1G33110	0.315043	0.0333	DTX21
AT5G43630	0.307114	0.0287	TZP
AT2G11225	0.299992	0.0403
AT3G52030	0.295792	0.0491
AT3G29390	0.280678	0.0287	RIK
AT2G36460	0.25543	0.0407	FBA6
AT2G01220	0.247056	0.0471
AT4G11290	0.239736	0.0247	PER39
AT3G63340	0.215932	0.022
AT1G62935	-3.02902	0.0464
AT5G41740	-2.41901	0.0237
AT5G65800	-2.04472	1.09e-09	ACS5
AT5G48920	-1.66194	0.0252	TED7
AT5G10990	-1.3466	0.000415
AT2G23410	-1.31882	0.0283	DPS
AT1G01580	-1.05543	0.00124	FRO2
AT1G21326	-1.05421	0.0441
AT4G08160	-1.00334	0.0427	XYN3
AT5G63160	-0.963399	1.12e-07	BT1
AT4G32950	-0.926403	0.00807
AT1G02640	-0.874565	1.45e-10	BXL2
AT2G23630	-0.872871	0.0283	SKS16
AT2G19060	-0.841468	0.00799
AT1G16150	-0.8157	0.0464	WAKL4
AT3G21340	-0.805186	0.0388
AT1G62540	-0.764757	0.0283	FMOGS-OX2
AT5G07080	-0.756142	0.0391
AT4G30290	-0.745869	0.0157	XTH19
AT4G28850	-0.740294	0.00986	XTH26
AT5G61550	-0.711692	0.0287
AT3G48360	-0.707417	0.0013	BT2
AT5G62360	-0.677937	0.022
AT5G60020	-0.664611	0.0309	LAC17
AT3G52840	-0.606047	0.00733	BGAL2
AT5G56320	-0.600942	0.0212	ATEXPA14
AT3G48740	-0.593691	1.89e-10	SWEET11
AT2G28305	-0.536403	0.00203	LOG1
AT3G48340	-0.526511	0.000697	CEP2
AT1G04240	-0.514369	0.00358	SHY2
AT4G32780	-0.490574	0.0074
AT3G49845	-0.475894	0.0471
AT4G33770	-0.467096	0.00986	ITPK2
AT1G80380	-0.462532	0.00538	GLYK
AT5G54510	-0.448603	0.0471	GH3.6
AT1G68150	-0.443098	0.00677	WRKY9
AT3G02550	-0.417645	0.0379	LBD41
AT5G47370	-0.41088	0.0273	HAT2
AT3G20640	-0.409262	0.00779	BHLH123
AT2G38120	-0.39578	0.00677	AUX1
AT3G24210	-0.360689	0.0379
AT5G01220	-0.298776	0.0418	SQD2
AT4G29080	-0.275728	0.0371	IAA27
AT1G47380	-0.272479	0.0464
AT1G02860	-0.269694	0.0265	BAH1
AT1G44800	-0.262055	0.0144
AT2G42320	-0.248135	0.046
AT4G10380	-0.242566	0.0379	NIP5-1
AT3G25800	-0.222854	0.0448	PP2AA2
